# Supplementary material for: A digital 3D reference atlas reveals cellular growth patterns shaping the Arabidopsis ovule
Source: eLife. 2021 Jan 6;10:e63262. doi: 10.7554/eLife.63262 (PMC7787667; doi:10.7554/eLife.63262)
Supplement: Source code 1. [file elife-63262-code1.zip]

Archive with 1 entries (1 files):
- SourceCode_File_1.yml
