# Supplementary material for: A digital 3D reference atlas reveals cellular growth patterns shaping the Arabidopsis ovule
Source: eLife. 2021 Jan 6;10:e63262. doi: 10.7554/eLife.63262 (PMC7787667; doi:10.7554/eLife.63262)
Supplement: Source code 1. [file elife-63262-code1.zip › SourceCode_File_1.yml]

###############################################################
# YAML file listing the standard PlantSeg parameters used for #
# 3D cell boundary prediction and 3D cell segmentation to     #
# generate 3D digital ovules of all stages.                   #
###############################################################

# Contains the path to the directory or file to process
path: /home/ovuleseg/image_data_in

preprocessing:
    # enable/disable preprocessing
    state: true
    
    # create a new sub folder where all results will be stored
    save_directory: plantseg
    
    # Rescaling the volume is essential for the generalization of the networks.
    # The rescaling factor can be computed as the resolution
    # of the volume at hand divided by the resolution of the dataset used in
    # training. Be careful, if the difference is too large check for a different
    # model.
    factor: [1.0, 0.5, 0.5]
    
    # the order of the spline interpolation
    order: '2'
    
    # optional: perform Gaussian smoothing or median filtering on the input.
    filter:
    
        # enable/disable filtering
        state: false
    
        # Accepted values: 'gaussian'/'median'
        type: gaussian
    
        # sigma (gaussian) or disc radius (median)
        param: 1.0

cnn_prediction:
    # enable/disable UNet prediction
    state: true
    
    # Trained model name, more info on available models and custom models
    # in the README
    model_name: generic_confocal_3d_unet
    
    # If a CUDA capable gpu is available and corrected setup use "cuda",
    # if not you can use "cpu" for cpu only inference (slower)
    device: cuda
    
    # (int or tuple) mirror pad the input stack in each axis for best
    # prediction performance
    #mirror_padding: [16, 32, 32]
    
    # how many subprocesses to use for data loading
   # num_workers: 8
    
    # patch size given to the network (adapt to fit in your GPU mem)
    patch: [64, 256, 256]
    
    # stride between patches (make sure the the patches overlap in order
    # to get smoother prediction maps)
    stride: Accurate (slowest)
    
    # "best" refers to best performing on the val set (recommended),
    # alternatively "last" refers to the last version before interruption
    version: best
    
    # If "True" forces downloading networks from the online repos
    model_update: false

cnn_postprocessing:
    # enable/disable cnn post processing
    state: true
    
    #if True convert result to tiff
    tiff: true
    
    # rescaling factor
    factor: [1.0, 2.0, 2.0]
  
    # spline order for rescaling
    order: 2
    
    # define output data type
    output_type: data_uint8


segmentation:
    #enable/disable segmentation
    state: true
    
    # Name of the algorithm to use for inferences. Options: MultiCut,
    # MutexWS, GASP, DtWatershed
    name: GASP
    
    # Segmentation specific parameters here, balance
    # under-/over-segmentation; 0 - aim for undersegmentation,
    # 1 - aim for oversegmentation. (Not active for DtWatershed)
    beta: 0.5

    # directory where to save the results
    save_directory: GASP_0.5
    
    # enable/disable watershed
    run_ws: true
    
    # use 2D instead of 3D watershed
    ws_2D: false
    
    # probability maps threshold
    ws_threshold: 0.5
    
    # set the minimum superpixels size
    ws_minsize: 50
    
    # sigma for the gaussian smoothing of the distance transform
    ws_sigma: 2.0
    
    # sigma for the gaussian smoothing of boundary
    ws_w_sigma: 0.0
    
    # set the minimum segment size in the final segmentation.
    # (Not active for DtWatershed)
    post_minsize: 50

segmentation_postprocessing:
    # enable/disable segmentation post processing
    state: true
    
    # if True convert to result to tiff
    tiff: true
    
    # rescaling factor
    factor: [1, 1, 1]
    
    # spline order for rescaling (keep 0 for segmentation post processing
    order: 0
  
  
  
